# Supplementary material for: Diammonium diaqua­bis(malonato-κ2 O,O′)cobaltate(II) dihydrate
Source: Acta Crystallogr Sect E Struct Rep Online. 2008 Feb 22;64(Pt 3):m493. doi: 10.1107/S1600536808004625 (PMC2960805; doi:10.1107/S1600536808004625)
Supplement: Supplementary file 1 [file e-64-0m493-sup1.cif]

##############################################################################
###                                                                        ###
###        Electronic paper (Acta Crystallographica Section E)             ###
###                                                                        ###
##############################################################################
#                                                                            #
# This CIF contains the data in a paper accepted for publication in Acta     #
# Crystallographica Section E. It conforms to the requirements of Notes      #
# for Authors for Section E, and has been peer reviewed under the auspices   #
# of the IUCr Commission on Journals.                                        #
#                                                                            #
# Full details of the Crystallographic Information File format               #
# are given in the paper "The Crystallographic Information File (CIF):       #
# a New Standard Archive File for Crystallography" by S. R. Hall, F. H.      #
# Allen and I. D. Brown [Acta Cryst. (1991), A47, 655-685].                  #
#                                                                            #
# The current version of the core CIF dictionary is obtainable from          #
# ftp://ftp.iucr.org/pub/cif_core.dic. The current version number is 2.1.    #
#                                                                            #
# Software is freely available for graphical display of the structure(s) in  #
# this CIF.  For information consult the CIF home page http://www.iucr.org/  #
# cif/home.html                                                              #
#                                                                            #
##############################################################################
                                             
data_global
_audit_creation_method     SHELXL-97
_journal_date_recd_electronic     2008-01-18
_journal_date_accepted     2008-02-16
_journal_name_full     'Acta Crystallographica, Section E'
_journal_year     2008
_journal_volume     64
_journal_issue      3
_journal_page_first     m493
_journal_page_last     m493
_journal_paper_category     QM
_journal_coeditor_code     TK2245
_publ_contact_author_name     'Haiyun Xu'
_publ_contact_author_address
; Department of Chemistry
  Huainan Normal College,
  232001 Huainan, Anhui,
  People's Republic of China
;
_publ_contact_author_email     xuhyun1970@sohu.com
_publ_contact_author_fax     '+86 554 6672650'
_publ_contact_author_phone     '+86 554 6672651'
_publ_section_title
;
Diammonium diaquabis(malonato-\k^2^<i>O</i>,<i>O</i>')cobalt(II) dihydrate
;
loop_
    _publ_author_name
    _publ_author_footnote
    _publ_author_address
    'Haiyun Xu' .
; Department of Chemistry
  Huainan Normal College,
  232001 Huainan, Anhui,
  People's Republic of China
;
    'Fengwu Wang' .
; Department of Chemistry
  Huainan Normal College,
  232001 Huainan, Anhui,
  People's Republic of China
;
data_I
_audit_creation_method     SHELXL-97
_chemical_name_systematic
;
Diammonium diaquabis(malonato-\k^2^O,O')cobalt(II) dihydrate
;
_chemical_name_common     ?
_chemical_formula_moiety     'C6 H8 Co O10, 2(H4 N), 2(H2 O)'
_chemical_formula_sum     'C6 H20 Co N2 O12'
_chemical_formula_iupac     '(N H4)2 [Co (C3 H3 O4)2 (H2 O)2], 2H2 O'
_chemical_formula_weight     371.17
_chemical_melting_point     ?
_symmetry_cell_setting     'triclinic'
_symmetry_space_group_name_H-M     'P -1'
_symmetry_space_group_name_Hall     '-P 1'
loop_
    _symmetry_equiv_pos_as_xyz
    'x, y, z'
    '-x, -y, -z'
_cell_length_a     6.950(2)
_cell_length_b     7.075(2)
_cell_length_c     7.433(2)
_cell_angle_alpha     89.032(5)
_cell_angle_beta     73.076(5)
_cell_angle_gamma     88.062(5)
_cell_volume     349.45(17)
_cell_formula_units_Z     1
_cell_measurement_reflns_used     1285
_cell_measurement_theta_min     2.9
_cell_measurement_theta_max     25.48
_cell_measurement_temperature     298(2)
_exptl_crystal_description     block
_exptl_crystal_colour     purple
_exptl_crystal_size_max     0.24
_exptl_crystal_size_mid     0.21
_exptl_crystal_size_min     0.18
_exptl_crystal_density_diffrn     1.764
_exptl_crystal_density_meas     ?
_exptl_crystal_density_method     'not measured'
_exptl_crystal_F_000     193
_exptl_absorpt_coefficient_mu     1.294
_exptl_absorpt_correction_type     multi-scan
_exptl_absorpt_process_details     '(SADABS; Sheldrick, 1996)'
_exptl_absorpt_correction_T_min     0.747
_exptl_absorpt_correction_T_max     0.801
_exptl_special_details
;
 ?
;
_diffrn_ambient_temperature     298(2)
_diffrn_radiation_type     MoK\a
_diffrn_radiation_wavelength     0.71073
_diffrn_radiation_source     'fine-focus sealed tube'
_diffrn_radiation_monochromator     graphite
_diffrn_measurement_device_type     'Bruker SMART APEX CCD'
_diffrn_measurement_method     '\f and \w'
_diffrn_detector_area_resol_mean     ?
_diffrn_reflns_number     1817
_diffrn_reflns_av_R_equivalents     0.057
_diffrn_reflns_av_sigmaI/netI     0.047
_diffrn_reflns_theta_min     2.9
_diffrn_reflns_theta_max     25.5
_diffrn_reflns_theta_full     25.5
_diffrn_measured_fraction_theta_max     0.980
_diffrn_measured_fraction_theta_full     0.980
_diffrn_reflns_limit_h_min     -8
_diffrn_reflns_limit_h_max     8
_diffrn_reflns_limit_k_min     -7
_diffrn_reflns_limit_k_max     8
_diffrn_reflns_limit_l_min     -6
_diffrn_reflns_limit_l_max     8
_diffrn_standards_number     ?
_diffrn_standards_interval_count     ?
_diffrn_standards_interval_time     ?
_diffrn_standards_decay_%     ?
_refine_special_details
;
 Refinement of F^2^ against ALL reflections.  The weighted R-factor wR and
 goodness of fit S are based on F^2^, conventional R-factors R are based
 on F, with F set to zero for negative F^2^. The threshold expression of
 F^2^ > 2sigma(F^2^) is used only for calculating R-factors(gt) etc. and is
 not relevant to the choice of reflections for refinement.  R-factors based
 on F^2^ are statistically about twice as large as those based on F, and R-
 factors based on ALL data will be even larger.
;
_reflns_number_total     1285
_reflns_number_gt     1246
_reflns_threshold_expression     'I>2\s(I)'
_refine_ls_structure_factor_coef     Fsqd
_refine_ls_matrix_type     full
_refine_ls_R_factor_all     0.041
_refine_ls_R_factor_gt     0.041
_refine_ls_wR_factor_gt     0.106
_refine_ls_wR_factor_ref     0.107
_refine_ls_goodness_of_fit_ref     1.09
_refine_ls_restrained_S_all     1.09
_refine_ls_number_reflns     1285
_refine_ls_number_parameters     97
_refine_ls_number_restraints     4
_refine_ls_hydrogen_treatment     constr
_refine_ls_weighting_scheme     calc
_refine_ls_weighting_details
         'calc w=1/[\s^2^(Fo^2^)+(0.0668P)^2^+0.0816P] where P=(Fo^2^+2Fc^2^)/3'
_atom_sites_solution_hydrogens     geom
_atom_sites_solution_primary     direct
_atom_sites_solution_secondary     difmap
_refine_ls_shift/su_max     0.000
_refine_ls_shift/su_mean     0.000
_refine_diff_density_max     0.39
_refine_diff_density_min     -0.76
_refine_ls_extinction_method     none
_refine_ls_extinction_coef     ?
loop_
    _atom_type_symbol
    _atom_type_description
    _atom_type_scat_dispersion_real
    _atom_type_scat_dispersion_imag
    _atom_type_scat_source
    'C' 'C' 0.0033 0.0016
                         'International Tables Vol C Tables 4.2.6.8 and 6.1.1.4'
    'H' 'H' 0.0000 0.0000
                         'International Tables Vol C Tables 4.2.6.8 and 6.1.1.4'
    'N' 'N' 0.0061 0.0033
                         'International Tables Vol C Tables 4.2.6.8 and 6.1.1.4'
    'O' 'O' 0.0106 0.0060
                         'International Tables Vol C Tables 4.2.6.8 and 6.1.1.4'
    'Co' 'Co' 0.3494 0.9721
                         'International Tables Vol C Tables 4.2.6.8 and 6.1.1.4'
_computing_data_collection     'SMART (Siemens, 1996)'
_computing_cell_refinement     'SMART (Siemens, 1996)'
_computing_data_reduction     'SAINT (Siemens, 1996)'
_computing_structure_solution     'SHELXS97 (Sheldrick, 2008)'
_computing_structure_refinement     'SHELXL97 (Sheldrick, 2008)'
_computing_molecular_graphics     'SHELXTL (Sheldrick, 2008)'
_computing_publication_material     'SHELXTL (Sheldrick, 2008)'
loop_
    _atom_site_type_symbol
    _atom_site_label
    _atom_site_fract_x
    _atom_site_fract_y
    _atom_site_fract_z
    _atom_site_U_iso_or_equiv
    _atom_site_adp_type
    _atom_site_calc_flag
    _atom_site_refinement_flags
    _atom_site_occupancy
    _atom_site_disorder_assembly
    _atom_site_disorder_group
    Co Co1 0.0000 1.0000 0.5000 0.0246(2) Uani d S 1 . .
    C C1 0.2349(4) 0.7294(4) 0.2083(4) 0.0302(6) Uani d . 1 . .
    C C2 0.3182(4) 0.6385(4) 0.3572(4) 0.0371(7) Uani d . 1 . .
    H H2A 0.3696 0.5128 0.3143 0.045 Uiso d R 1 . .
    H H2B 0.4320 0.7108 0.3638 0.045 Uiso d R 1 . .
    C C3 0.1802(4) 0.6198(3) 0.5553(3) 0.0265(5) Uani d . 1 . .
    N N1 0.1772(4) 0.2806(4) 0.0011(3) 0.0438(6) Uani d D 1 . .
    H H1B 0.0825 0.2715 0.1031 0.053 Uiso d RD 1 . .
    H H1A 0.2558 0.1845 -0.0309 0.053 Uiso d RD 1 . .
    H H1C 0.1082 0.3123 -0.0726 0.053 Uiso d RD 1 . .
    H H1D 0.2470 0.3754 0.0071 0.053 Uiso d RD 1 . .
    O O1 0.1213(3) 0.8738(3) 0.2439(2) 0.0322(4) Uani d . 1 . .
    O O2 0.2920(4) 0.6563(3) 0.0484(3) 0.0501(6) Uani d . 1 . .
    O O3 0.0789(3) 0.7649(2) 0.6328(2) 0.0315(4) Uani d . 1 . .
    O O4 0.1752(3) 0.4670(2) 0.6380(3) 0.0371(5) Uani d . 1 . .
    O O5 0.2733(3) 1.1242(3) 0.4906(3) 0.0347(5) Uani d . 1 . .
    H H5A 0.3694 1.1179 0.3893 0.042 Uiso d R 1 . .
    H H5B 0.2513 1.2374 0.5296 0.042 Uiso d R 1 . .
    O O6 0.6141(3) 0.0563(3) 0.2034(3) 0.0391(5) Uani d . 1 . .
    H H6B 0.7011 0.0079 0.2521 0.047 Uiso d R 1 . .
    H H6A 0.6729 0.1133 0.1038 0.047 Uiso d R 1 . .
loop_
    _atom_site_aniso_label
    _atom_site_aniso_U_11
    _atom_site_aniso_U_22
    _atom_site_aniso_U_33
    _atom_site_aniso_U_12
    _atom_site_aniso_U_13
    _atom_site_aniso_U_23
    Co1 0.0283(3) 0.0183(3) 0.0245(3) 0.00435(19) -0.0037(2) -0.00096(19)
    C1 0.0355(14) 0.0214(13) 0.0272(13) -0.0012(11) 0.0012(11) -0.0005(10)
    C2 0.0345(15) 0.0327(15) 0.0364(15) 0.0115(12) 0.0003(12) 0.0024(12)
    C3 0.0301(13) 0.0227(13) 0.0276(13) 0.0007(10) -0.0103(11) -0.0007(10)
    N1 0.0573(17) 0.0370(14) 0.0322(13) 0.0090(12) -0.0063(12) -0.0035(10)
    O1 0.0394(11) 0.0270(10) 0.0266(9) 0.0088(8) -0.0047(8) -0.0021(7)
    O2 0.0817(18) 0.0295(11) 0.0280(11) 0.0148(11) -0.0001(11) -0.0061(8)
    O3 0.0435(11) 0.0218(9) 0.0250(9) 0.0067(8) -0.0040(8) 0.0008(7)
    O4 0.0534(13) 0.0203(10) 0.0353(11) 0.0045(9) -0.0099(9) 0.0013(8)
    O5 0.0310(10) 0.0241(10) 0.0430(11) 0.0009(8) -0.0012(8) -0.0054(8)
    O6 0.0400(11) 0.0414(12) 0.0322(11) -0.0001(9) -0.0054(9) 0.0059(9)
_geom_special_details
;
 All esds (except the esd in the dihedral angle between two l.s. planes)
 are estimated using the full covariance matrix.  The cell esds are taken
 into account individually in the estimation of esds in distances, angles
 and torsion angles; correlations between esds in cell parameters are only
 used when they are defined by crystal symmetry.  An approximate (isotropic)
 treatment of cell esds is used for estimating esds involving l.s. planes.
;
loop_
    _geom_bond_atom_site_label_1
    _geom_bond_atom_site_label_2
    _geom_bond_site_symmetry_2
    _geom_bond_distance
    _geom_bond_publ_flag
    Co1 O1 . 2.0502(18) ?
    Co1 O1 2_576 2.0502(18) ?
    Co1 O3 2_576 2.0592(17) ?
    Co1 O3 . 2.0592(17) ?
    Co1 O5 2_576 2.1020(19) ?
    Co1 O5 . 2.1020(19) ?
    C1 O2 . 1.252(3) ?
    C1 O1 . 1.253(3) ?
    C1 C2 . 1.516(4) ?
    C2 C3 . 1.512(4) ?
    C2 H2A . 0.9699 ?
    C2 H2B . 0.9699 ?
    C3 O4 . 1.231(3) ?
    C3 O3 . 1.272(3) ?
    N1 H1B . 0.8500 ?
    N1 H1A . 0.8500 ?
    N1 H1C . 0.8500 ?
    N1 H1D . 0.8500 ?
    O5 H5A . 0.8498 ?
    O5 H5B . 0.8498 ?
    O6 H6B . 0.8500 ?
    O6 H6A . 0.8378 ?
loop_
    _geom_angle_atom_site_label_1
    _geom_angle_atom_site_label_2
    _geom_angle_atom_site_label_3
    _geom_angle_site_symmetry_1
    _geom_angle_site_symmetry_3
    _geom_angle
    _geom_angle_publ_flag
    O1 Co1 O1 . 2_576 180 ?
    O1 Co1 O3 . 2_576 89.76(7) ?
    O1 Co1 O3 2_576 2_576 90.24(7) ?
    O1 Co1 O3 . . 90.24(7) ?
    O1 Co1 O3 2_576 . 89.76(7) ?
    O3 Co1 O3 2_576 . 180 ?
    O1 Co1 O5 . 2_576 87.61(8) ?
    O1 Co1 O5 2_576 2_576 92.39(8) ?
    O3 Co1 O5 2_576 2_576 90.37(8) ?
    O3 Co1 O5 . 2_576 89.63(8) ?
    O1 Co1 O5 . . 92.39(8) ?
    O1 Co1 O5 2_576 . 87.61(8) ?
    O3 Co1 O5 2_576 . 89.63(8) ?
    O3 Co1 O5 . . 90.37(8) ?
    O5 Co1 O5 2_576 . 180 ?
    O2 C1 O1 . . 122.7(3) ?
    O2 C1 C2 . . 116.3(2) ?
    O1 C1 C2 . . 121.0(2) ?
    C3 C2 C1 . . 118.6(2) ?
    C3 C2 H2A . . 107.7 ?
    C1 C2 H2A . . 107.8 ?
    C3 C2 H2B . . 107.3 ?
    C1 C2 H2B . . 107.8 ?
    H2A C2 H2B . . 107.1 ?
    O4 C3 O3 . . 122.4(2) ?
    O4 C3 C2 . . 119.0(2) ?
    O3 C3 C2 . . 118.6(2) ?
    H1B N1 H1A . . 116.6 ?
    H1B N1 H1C . . 99.2 ?
    H1A N1 H1C . . 116.0 ?
    H1B N1 H1D . . 109.3 ?
    H1A N1 H1D . . 108.6 ?
    H1C N1 H1D . . 106.4 ?
    C1 O1 Co1 . . 127.52(17) ?
    C3 O3 Co1 . . 127.00(16) ?
    Co1 O5 H5A . . 118.7 ?
    Co1 O5 H5B . . 109.9 ?
    H5A O5 H5B . . 111.0 ?
    H6B O6 H6A . . 109.3 ?
loop_
    _geom_hbond_atom_site_label_D
    _geom_hbond_atom_site_label_H
    _geom_hbond_atom_site_label_A
    _geom_hbond_site_symmetry_A
    _geom_hbond_distance_DH
    _geom_hbond_distance_HA
    _geom_hbond_distance_DA
    _geom_hbond_angle_DHA
    O5 H5A O6 1_565 0.85 1.90 2.723(3) 164
    O5 H5B O4 1_565 0.85 1.82 2.663(3) 172
    O6 H6A O1 2_665 0.84 2.57 3.336(3) 153
    O6 H6A O2 2_665 0.84 1.95 2.704(3) 149
    O6 H6B O3 2_666 0.85 2.57 3.063(3) 118
    O6 H6B O5 2_666 0.85 2.17 2.879(3) 141
    N1 H1A O6 2_655 0.85 2.16 2.950(3) 155
    N1 H1B O3 2_566 0.85 1.97 2.805(3) 165
    N1 H1C O4 1_554 0.85 2.33 2.988(3) 135
    N1 H1D O2 . 0.85 2.06 2.857(4) 155
