# Supplementary material for: Diammonium diaqua­bis(malonato-κ2 O,O′)cobaltate(II) dihydrate
Source: Acta Crystallogr Sect E Struct Rep Online. 2008 Feb 22;64(Pt 3):m493. doi: 10.1107/S1600536808004625 (PMC2960805; doi:10.1107/S1600536808004625)
Supplement: Supplementary file 2 [file e-64-0m493-Isup2.hkl]

# 
# h,k,l, Fc-squared, Fo-squared, sigma(Fo-squared) and status flag 
# 
data_I
_shelx_title ' 1233 in  P-1' 
_shelx_refln_list_code          4 
_shelx_F_calc_maximum       87.13 
_exptl_crystal_F_000       193.00 
_reflns_d_resolution_high  0.8260 
 
loop_ 
 _symmetry_equiv_pos_as_xyz 
 'x, y, z' 
 '-x, -y, -z' 
 
_cell_length_a     6.9500 
_cell_length_b     7.0750 
_cell_length_c     7.4330 
_cell_angle_alpha  89.032 
_cell_angle_beta   73.076 
_cell_angle_gamma  88.062 
 
_shelx_F_squared_multiplier     1.000 
 
loop_ 
 _refln_index_h 
 _refln_index_k 
 _refln_index_l 
 _refln_F_squared_calc 
 _refln_F_squared_meas 
 _refln_F_squared_sigma 
 _refln_observed_status 
   1   0   0     1860.51     1349.84    354.40 o 
   2   0   0      676.97      632.24     51.66 o 
   3   0   0      172.06      143.15     14.45 o 
   4   0   0       52.67       47.12      4.37 o 
   5   0   0       75.38       71.94      5.28 o 
   6   0   0       60.98       64.56      3.99 o 
   7   0   0       55.00       57.01      3.18 o 
   8   0   0       16.38       19.13      1.84 o 
  -7   1   0       73.84       72.46      7.21 o 
  -6   1   0        2.61        4.40      0.99 o 
  -5   1   0       64.09       59.28      2.67 o 
  -4   1   0        0.79        0.61      0.35 o 
  -3   1   0      289.45      256.39     20.75 o 
  -2   1   0     1157.86     1202.18     80.67 o 
  -1   1   0       66.05       94.69      2.47 o 
   0   1   0      465.09      530.68      5.84 o 
   1   1   0     1369.40     1614.06     14.77 o 
   2   1   0     1247.07     1297.36     63.35 o 
   3   1   0     1705.56     1622.81    144.86 o 
   4   1   0      327.61      325.68     37.45 o 
   5   1   0       58.88       52.55      5.82 o 
   6   1   0        2.43        2.42      0.64 o 
   7   1   0       37.82       38.75      2.59 o 
   8   1   0       41.24       43.58      4.29 o 
  -7   2   0      142.12      146.11     14.24 o 
  -6   2   0       94.68       96.36      3.81 o 
  -5   2   0      525.35      562.61     31.02 o 
  -4   2   0      260.45      286.19     22.52 o 
  -3   2   0       53.35       77.82      2.40 o 
  -2   2   0       16.80       15.93      1.39 o 
  -1   2   0      442.39      467.14      7.24 o 
   0   2   0       25.70       25.84      1.55 o 
   1   2   0      119.15      127.94      3.70 o 
   2   2   0     1688.38     1802.81     12.74 o 
   3   2   0     1723.51     1701.24     72.09 o 
   4   2   0        1.00        1.31      0.45 o 
   5   2   0      112.88      106.15      6.03 o 
   6   2   0      199.19      193.16      6.86 o 
   7   2   0       19.47       21.17      1.92 o 
  -7   3   0        8.27        8.20      1.50 o 
  -6   3   0      113.37      122.36      6.33 o 
  -5   3   0      503.55      527.93     34.69 o 
  -4   3   0      408.83      443.90     21.64 o 
  -3   3   0      311.06      319.95      8.04 o 
  -2   3   0      263.53      269.01      6.76 o 
  -1   3   0       10.24        9.97      1.23 o 
   0   3   0      619.14      634.11      9.92 o 
   1   3   0       91.20       77.11      3.38 o 
   2   3   0       43.52       40.43      2.63 o 
   3   3   0      832.35      815.72      9.59 o 
   4   3   0       60.64       52.67      2.56 o 
   5   3   0        7.56        9.65      1.16 o 
   6   3   0       99.19       96.89      4.17 o 
   7   3   0       33.02       29.61      2.38 o 
  -7   4   0        2.17        3.59      0.86 o 
  -6   4   0       17.15       16.19      2.25 o 
  -5   4   0      296.80      275.18      9.38 o 
  -4   4   0      120.38      121.81      6.51 o 
  -3   4   0       89.38      104.02      4.99 o 
  -2   4   0     1238.43     1356.06     18.23 o 
  -1   4   0      116.51      111.48      4.66 o 
   0   4   0      100.89      100.43      4.40 o 
   1   4   0     1174.07     1324.74     17.53 o 
   2   4   0      198.53      221.51      7.02 o 
   3   4   0       19.91       15.50      1.93 o 
   4   4   0       67.50       73.25      4.56 o 
   5   4   0      164.52      155.68     11.56 o 
   6   4   0       28.43       25.10      2.10 o 
   7   4   0        0.27        0.39      0.43 o 
  -6   5   0       16.29       16.30      2.25 o 
  -5   5   0        0.70        0.59      0.48 o 
  -4   5   0       45.29       40.43      3.49 o 
  -3   5   0      109.86      106.54      5.47 o 
  -2   5   0      663.96      741.41     14.42 o 
  -1   5   0      370.39      336.15      9.28 o 
   0   5   0        3.94        3.11      0.97 o 
   1   5   0       52.44       52.66      3.65 o 
   2   5   0      139.45      130.62      5.95 o 
   3   5   0      244.47      248.32      8.63 o 
   4   5   0      126.85      118.66      6.27 o 
   5   5   0      181.15      184.72      8.36 o 
   6   5   0       80.83       74.80      5.47 o 
  -5   6   0       41.63       38.28      3.70 o 
  -3   6   0      225.07      229.23      8.90 o 
  -2   6   0       63.74       60.00      4.40 o 
  -1   6   0       31.39       27.88      2.95 o 
   0   6   0       72.54       69.28      4.61 o 
   1   6   0      403.28      424.08     11.69 o 
   2   6   0       42.75       37.00      3.49 o 
   3   6   0       68.10       60.16      4.56 o 
   4   6   0       47.09       43.27      3.97 o 
   5   6   0        7.26        6.60      1.39 o 
  -4   7   0       33.74       34.00      3.81 o 
  -3   7   0       33.77       29.71      3.43 o 
  -2   7   0      279.19      269.66     10.24 o 
  -1   7   0      228.25      219.58      9.12 o 
   0   7   0       59.42       61.61      4.77 o 
   1   7   0       51.06       51.90      4.40 o 
   2   7   0        9.37       10.78      1.98 o 
   3   7   0        2.41        2.95      0.97 o 
   4   7   0      117.26      117.75      7.19 o 
  -2   8   0        3.28        8.15      1.93 o 
  -1   8   0      130.18      129.01      7.56 o 
   0   8   0      241.18      220.54      9.92 o 
   1   8   0      117.60      106.49      6.86 o 
   2   8   0       13.37       14.91      2.52 o 
   3   8   0        7.02        7.24      1.50 o 
  -2  -8   1       45.77       43.43      4.34 o 
  -1  -8   1       68.66       58.18      5.04 o 
   0  -8   1      134.42      119.57      7.35 o 
   1  -8   1       71.34       67.19      5.47 o 
   2  -8   1       12.76       13.08      2.47 o 
  -4  -7   1      105.88       98.13      6.54 o 
  -3  -7   1       19.13       20.48      2.68 o 
  -2  -7   1        0.51        0.27      0.75 o 
  -1  -7   1        0.80        1.18      0.64 o 
   0  -7   1       63.88       64.40      4.93 o 
   1  -7   1      222.47      213.36      9.06 o 
   2  -7   1      225.92      225.47      9.49 o 
   3  -7   1      224.95      203.54      9.28 o 
   4  -7   1       41.15       39.68      4.18 o 
  -5  -6   1       45.11       41.82      4.02 o 
  -4  -6   1       55.59       56.03      4.56 o 
  -3  -6   1       22.62       21.29      2.68 o 
  -2  -6   1      186.37      190.62      7.99 o 
  -1  -6   1      106.95      102.63      5.74 o 
   0  -6   1       10.29        8.58      1.61 o 
   1  -6   1        0.81        1.13      0.86 o 
   2  -6   1       55.69       66.17      4.72 o 
   3  -6   1      398.55      379.74     11.74 o 
   4  -6   1      204.18      188.48      8.53 o 
   5  -6   1       44.69       40.00      3.91 o 
  -6  -5   1       25.91       30.03      3.27 o 
  -5  -5   1      242.15      254.05      9.87 o 
  -4  -5   1      285.79      283.01      9.87 o 
  -3  -5   1        3.60        3.65      1.07 o 
  -2  -5   1      125.56      130.30      6.01 o 
  -1  -5   1      537.08      541.78     12.17 o 
   0  -5   1       85.23       85.36      4.66 o 
   1  -5   1       95.45       93.03      4.93 o 
   2  -5   1       14.88       14.32      1.98 o 
   3  -5   1        2.85        2.20      0.80 o 
   4  -5   1       45.34       36.52      3.43 o 
   5  -5   1       93.61       89.28      5.68 o 
   6  -5   1      177.32      159.68      8.15 o 
  -6  -4   1        1.45        2.58      1.10 o 
  -5  -4   1        3.20        2.24      0.56 o 
  -4  -4   1      141.89      142.96      4.57 o 
  -3  -4   1      428.20      448.10      7.60 o 
  -2  -4   1     1082.34     1210.21     17.53 o 
  -1  -4   1      936.26     1001.68     15.23 o 
   0  -4   1       55.87       45.47      3.00 o 
   1  -4   1      149.88      164.83      5.84 o 
   2  -4   1       75.21       72.60      4.02 o 
   3  -4   1       69.12       60.75      3.86 o 
   4  -4   1      174.60      151.26      6.60 o 
   5  -4   1       85.36       81.02      5.15 o 
   6  -4   1       54.63       51.85      4.29 o 
   7  -4   1        3.99        5.04      1.02 o 
  -7  -3   1       16.25       18.32      2.84 o 
  -6  -3   1      110.59      104.74      8.36 o 
  -5  -3   1        0.67        0.91      0.41 o 
  -4  -3   1        2.70        2.48      0.64 o 
  -3  -3   1      177.77      180.33      3.43 o 
  -2  -3   1      715.42      790.80     19.41 o 
  -1  -3   1      215.25      225.34      9.62 o 
   0  -3   1        3.67        5.71      0.64 o 
   1  -3   1     2775.12     2761.07     24.88 o 
   2  -3   1     1446.48     1461.31     17.64 o 
   3  -3   1       24.18       24.67      2.63 o 
   4  -3   1       90.38       99.10     11.15 o 
   5  -3   1       61.94       55.07      3.97 o 
   6  -3   1      122.06      106.70      6.06 o 
   7  -3   1       54.00       46.06      4.08 o 
  -7  -2   1       35.91       39.93      2.73 o 
  -6  -2   1      173.39      173.04      9.33 o 
  -5  -2   1       91.06       89.54      3.53 o 
  -4  -2   1       38.96       37.71      3.59 o 
  -3  -2   1       35.56       38.35      1.31 o 
  -2  -2   1       19.14       19.19      0.88 o 
  -1  -2   1     1696.97     1798.26     37.85 o 
   0  -2   1      507.07      519.32     24.13 o 
   1  -2   1     1499.74     1486.93     48.66 o 
   2  -2   1      326.06      348.61      7.03 o 
   3  -2   1        6.97       10.50      0.81 o 
   4  -2   1      386.85      384.48     31.80 o 
   5  -2   1      204.99      215.02     15.93 o 
   6  -2   1       99.54      110.52      8.74 o 
   7  -2   1      118.89      128.74      6.92 o 
  -7  -1   1      110.66      119.48      4.73 o 
  -6  -1   1      100.41       99.63      3.99 o 
  -5  -1   1        1.35        1.74      0.59 o 
  -4  -1   1      568.58      562.56     44.91 o 
  -3  -1   1     1214.24     1286.97     48.94 o 
  -2  -1   1       42.17       59.19      2.27 o 
  -1  -1   1      384.50      349.53      7.76 o 
   0  -1   1     1246.67     1276.44     41.38 o 
   1  -1   1      333.15      433.69      4.21 o 
   2  -1   1       87.19       92.78      9.10 o 
   3  -1   1       61.31       59.75      3.64 o 
   4  -1   1      645.98      658.66     81.10 o 
   5  -1   1       27.00       28.78      5.63 o 
   6  -1   1        0.70        0.38      0.48 o 
   7  -1   1       63.78       60.50      4.99 o 
   8  -1   1       91.05       88.85      6.01 o 
  -7   0   1       57.54       67.56      5.25 o 
  -6   0   1      189.47      185.59      7.51 o 
  -5   0   1       45.30       40.65      2.25 o 
  -4   0   1       97.65      102.80      4.64 o 
  -3   0   1      667.09      643.54     36.04 o 
  -2   0   1      348.21      293.85     18.82 o 
  -1   0   1      787.61      711.34     65.57 o 
   0   0   1     1573.26     1021.41      9.17 o 
   1   0   1     1456.55     1177.14      8.74 o 
   2   0   1      425.56      435.15     24.96 o 
   3   0   1       24.77       17.57      2.44 o 
   4   0   1      499.52      533.10     57.53 o 
   5   0   1      108.11       99.05     16.52 o 
   6   0   1        4.68        3.76      0.72 o 
   7   0   1       38.03       37.48      3.38 o 
   8   0   1        1.67        3.34      0.91 o 
  -7   1   1        3.60        5.47      1.61 o 
  -6   1   1        5.77        9.39      1.14 o 
  -5   1   1      163.09      161.17      6.38 o 
  -4   1   1      828.22      785.67     77.08 o 
  -3   1   1      294.96      314.00     14.79 o 
  -2   1   1      314.47      359.73     18.01 o 
  -1   1   1      473.59      489.00      9.73 o 
   0   1   1       79.25      101.29      2.04 o 
   1   1   1      506.76      501.83      4.38 o 
   2   1   1     7591.16     5558.52    368.24 o 
   3   1   1     1970.91     1791.08    148.35 o 
   4   1   1       65.64       59.87      2.45 o 
   5   1   1        0.53        0.55      0.40 o 
   6   1   1       11.11       11.52      1.74 o 
   7   1   1      125.55      129.07      4.85 o 
   8   1   1       15.00       16.39      1.82 o 
  -7   2   1       41.86       46.33      4.29 o 
  -6   2   1      181.65      188.45      5.46 o 
  -5   2   1      169.39      155.03     14.88 o 
  -4   2   1       67.89       67.63      3.11 o 
  -3   2   1       80.76       76.21      3.52 o 
  -2   2   1       71.51       94.64      3.27 o 
  -1   2   1     1680.20     1610.65     14.75 o 
   0   2   1     2241.21     2541.23     19.95 o 
   1   2   1      709.21      740.50      9.44 o 
   2   2   1       25.27       18.45      1.55 o 
   3   2   1      866.50      852.13     12.82 o 
   4   2   1      744.75      792.07     70.73 o 
   5   2   1      387.34      339.04      9.65 o 
   6   2   1      101.81      102.30      4.13 o 
   7   2   1       34.06       33.79      2.47 o 
   8   2   1        0.89        1.87      0.69 o 
  -7   3   1        0.52        1.45      1.07 o 
  -6   3   1       49.06       53.19      4.24 o 
  -5   3   1      330.86      330.49      8.74 o 
  -4   3   1      195.57      202.95      9.09 o 
  -3   3   1      741.17      843.34     13.14 o 
  -2   3   1      811.73      914.49     12.71 o 
  -1   3   1      115.22      104.67      3.75 o 
   0   3   1       59.81       87.94      3.43 o 
   1   3   1       98.97       94.75      3.70 o 
   2   3   1      385.06      394.27      8.42 o 
   3   3   1       65.37       56.52      3.43 o 
   4   3   1      123.01      110.51      5.25 o 
   5   3   1      344.78      339.26     10.13 o 
   6   3   1       90.62       88.84      9.14 o 
   7   3   1       50.79       49.27      3.12 o 
  -5   4   1       93.49       98.42      3.81 o 
  -4   4   1      189.99      184.13      9.60 o 
  -3   4   1      434.25      468.16     10.51 o 
  -2   4   1      587.29      738.40     12.65 o 
  -1   4   1      678.78      714.17     12.01 o 
   0   4   1      221.37      213.36      6.33 o 
   1   4   1       17.74       16.94      1.82 o 
   2   4   1      558.61      604.78     11.74 o 
   3   4   1       27.12       22.31      2.36 o 
   4   4   1       39.24       34.00      3.11 o 
   5   4   1      132.95      127.99      6.49 o 
   6   4   1       81.37       68.74      5.04 o 
   7   4   1       24.31       25.09      3.06 o 
  -5   5   1        3.91        3.70      0.91 o 
  -4   5   1       16.27       13.94      1.93 o 
  -3   5   1      263.43      252.28      8.36 o 
  -2   5   1      473.39      492.29     11.37 o 
  -1   5   1      264.69      282.95      8.31 o 
   0   5   1      640.17      696.15     13.30 o 
   1   5   1      254.32      262.58      8.15 o 
   2   5   1      165.59      166.49      6.70 o 
   3   5   1      115.98      123.65      6.06 o 
   4   5   1       23.81       22.04      2.63 o 
   5   5   1       56.67       53.24      4.40 o 
   6   5   1       20.20       17.64      2.52 o 
  -4   6   1        1.83        0.32      0.86 o 
  -3   6   1        0.51        0.97      0.91 o 
  -2   6   1       77.23       78.39      4.93 o 
  -1   6   1       42.09       44.13      3.59 o 
   0   6   1      374.47      394.27     10.94 o 
   1   6   1      494.62      516.63     12.76 o 
   2   6   1       88.85       90.08      5.42 o 
   3   6   1        6.79        9.22      1.82 o 
   4   6   1       44.65       45.85      4.13 o 
   5   6   1       95.93       79.52      5.68 o 
   6   6   1       13.55       15.28      2.41 o 
  -3   7   1      131.31      146.12      7.56 o 
  -2   7   1       46.24       53.94      4.45 o 
  -1   7   1       11.53       10.94      1.98 o 
   0   7   1       42.73       44.24      3.97 o 
   1   7   1       11.40       11.58      2.04 o 
   2   7   1       41.31       41.56      3.91 o 
   3   7   1      135.23      135.50      7.45 o 
   4   7   1       69.10       70.51      5.52 o 
   5   7   1       36.28       33.57      3.81 o 
  -2   8   1        7.87        9.01      1.98 o 
  -1   8   1        0.38        1.82      1.02 o 
   0   8   1      182.22      180.38      8.85 o 
   1   8   1      156.88      139.09      7.83 o 
   2   8   1        9.88       10.46      2.09 o 
   3   8   1       18.22       21.77      3.16 o 
  -1  -8   2        5.22        5.84      1.29 o 
   0  -8   2       42.60       36.73      3.91 o 
   1  -8   2       50.84       45.36      4.45 o 
   2  -8   2       30.22       25.15      3.43 o 
  -3  -7   2        3.46        6.49      1.34 o 
  -2  -7   2       25.09       23.59      2.90 o 
  -1  -7   2      168.32      152.76      7.77 o 
   0  -7   2      211.97      206.38      9.01 o 
   1  -7   2       35.71       33.35      3.49 o 
   2  -7   2       91.75       89.71      6.06 o 
   3  -7   2       66.31       66.33      5.31 o 
   4  -7   2        7.83        9.12      2.04 o 
  -5  -6   2       14.50       15.17      2.09 o 
  -4  -6   2       27.56       27.88      3.11 o 
  -3  -6   2       73.69       76.57      5.25 o 
  -2  -6   2      110.54      122.31      6.43 o 
  -1  -6   2      118.84      112.87      6.11 o 
   0  -6   2      105.60      118.45      6.22 o 
   1  -6   2       32.17       32.98      3.27 o 
   2  -6   2       18.97       13.35      2.09 o 
   3  -6   2      559.21      565.48     14.69 o 
   4  -6   2      189.49      192.07      8.74 o 
   5  -6   2       38.38       34.16      3.70 o 
  -5  -5   2      124.16      128.34      4.95 o 
  -4  -5   2       50.61       50.24      2.86 o 
  -3  -5   2       34.72       30.94      3.00 o 
  -2  -5   2      154.93      144.64      4.75 o 
  -1  -5   2       39.84       33.86      2.10 o 
   0  -5   2      266.93      270.74     13.70 o 
   1  -5   2      303.86      319.24      6.65 o 
   2  -5   2       25.13       21.23      2.47 o 
   3  -5   2        1.84        1.98      0.75 o 
   4  -5   2        3.54        3.54      1.02 o 
   5  -5   2      180.84      180.16      8.36 o 
   6  -5   2      148.34      135.87      7.61 o 
  -6  -4   2       15.20       14.56      1.48 o 
  -5  -4   2       60.10       58.95      3.16 o 
  -4  -4   2       40.26       41.51      2.45 o 
  -3  -4   2       97.70      103.23      2.86 o 
  -2  -4   2      941.88      977.00     24.78 o 
  -1  -4   2      365.21      382.53      6.52 o 
   0  -4   2       38.23       33.35      1.88 o 
   1  -4   2      255.80      268.04     16.06 o 
   2  -4   2      695.09      662.33     10.32 o 
   3  -4   2      137.45      121.56      5.63 o 
   4  -4   2      102.80       99.09      5.42 o 
   5  -4   2       18.26       14.75      2.20 o 
   6  -4   2      116.38      103.76      6.27 o 
   7  -4   2       17.29       16.57      2.47 o 
  -6  -3   2       85.75       88.42      6.06 o 
  -5  -3   2       87.27       86.62      3.68 o 
  -4  -3   2        1.64        1.50      0.47 o 
  -3  -3   2        8.28        9.98      0.79 o 
  -2  -3   2      386.77      403.71      9.72 o 
  -1  -3   2      671.52      693.85     17.78 o 
   0  -3   2     1725.95     1946.54    123.89 o 
   1  -3   2     1271.37     1383.14     16.94 o 
   2  -3   2      110.16      105.62      3.11 o 
   3  -3   2      408.56      410.42      6.52 o 
   4  -3   2       88.58       83.86      4.66 o 
   5  -3   2       23.03       18.98      2.36 o 
   6  -3   2       38.72       35.01      3.49 o 
   7  -3   2        4.90        6.65      1.29 o 
  -7  -2   2       67.83       76.03      6.06 o 
  -6  -2   2       32.62       31.90      3.49 o 
  -5  -2   2       41.33       46.49      2.56 o 
  -4  -2   2       58.09       56.01      2.57 o 
  -3  -2   2       55.38       55.35      1.73 o 
  -2  -2   2      375.89      383.50      6.67 o 
  -1  -2   2       76.48       97.77      2.95 o 
   0  -2   2       18.10       18.74      1.26 o 
   1  -2   2     2649.49     2583.17     95.77 o 
   2  -2   2      384.31      421.07     10.91 o 
   3  -2   2      557.24      652.87     27.41 o 
   4  -2   2     1054.73     1120.03     63.39 o 
   5  -2   2      259.46      241.18      8.26 o 
   6  -2   2        6.64        5.84      1.34 o 
   7  -2   2        0.43        1.72      0.86 o 
   8  -2   2       52.10       54.16      4.77 o 
  -7  -1   2       99.09      106.01      7.08 o 
  -6  -1   2       64.49       58.71      4.77 o 
  -5  -1   2       84.90       86.47      3.40 o 
  -4  -1   2      721.23      715.38     26.89 o 
  -3  -1   2      466.17      510.10     14.19 o 
  -2  -1   2       15.56       16.54      0.78 o 
  -1  -1   2     1043.47     1108.06     63.80 o 
   0  -1   2      112.76      136.78     13.59 o 
   1  -1   2     2328.84     2217.79     18.07 o 
   2  -1   2     1128.29     1131.89     50.56 o 
   3  -1   2      514.26      584.16     67.76 o 
   4  -1   2      179.26      178.98     17.48 o 
   5  -1   2       99.35       97.80     10.05 o 
   6  -1   2      186.46      183.42     18.79 o 
   7  -1   2       37.31       34.69      3.49 o 
   8  -1   2       39.01       38.98      3.97 o 
  -7   0   2       68.16       70.73      5.68 o 
  -6   0   2      120.32      128.10      7.02 o 
  -5   0   2      110.09      117.96      6.17 o 
  -4   0   2      422.14      412.76     15.87 o 
  -3   0   2      212.93      199.64      3.01 o 
  -2   0   2      762.81      662.49     47.69 o 
  -1   0   2     1382.84     1076.78     70.05 o 
   0   0   2      900.51      619.48      8.15 o 
   1   0   2       53.85       38.00      2.33 o 
   2   0   2     1421.72     1324.29     54.61 o 
   3   0   2      368.62      381.51     31.85 o 
   4   0   2     1160.36     1134.37    152.07 o 
   5   0   2       54.88       64.14      9.20 o 
   6   0   2      116.78      121.26     15.50 o 
   7   0   2       65.18       67.37      3.97 o 
   8   0   2        3.52        5.01      0.96 o 
  -7   1   2        2.87        3.91      1.34 o 
  -6   1   2        0.42        0.80      0.91 o 
  -5   1   2       75.55       81.07      5.09 o 
  -4   1   2      748.61      751.19     35.47 o 
  -3   1   2      281.61      266.69      7.06 o 
  -2   1   2      426.95      417.50     18.36 o 
  -1   1   2     1443.62     1495.28     71.40 o 
   0   1   2      347.10      404.56     32.01 o 
   1   1   2      737.85      795.96      6.37 o 
   2   1   2      114.24      115.17      2.40 o 
   3   1   2      325.78      307.24      5.55 o 
   4   1   2      414.33      436.52     32.60 o 
   5   1   2        2.32        1.61      0.50 o 
   6   1   2       58.51       59.95      4.69 o 
   7   1   2       92.20       94.28      9.09 o 
   8   1   2       31.49       32.27      2.52 o 
  -7   2   2       28.68       32.17      3.81 o 
  -6   2   2        2.18        3.97      1.39 o 
  -5   2   2        0.43        0.64      0.86 o 
  -4   2   2      140.73      152.94      4.08 o 
  -3   2   2       74.14       70.23      4.05 o 
  -2   2   2      545.54      549.54      8.20 o 
  -1   2   2     2080.29     2381.62    103.92 o 
   0   2   2       33.22       43.77      1.44 o 
   1   2   2        6.79        2.60      0.86 o 
   2   2   2      386.21      372.72      5.47 o 
   3   2   2      635.68      717.43     43.08 o 
   4   2   2      586.61      610.06     44.50 o 
   5   2   2      108.45       95.66      5.09 o 
   6   2   2      132.55      111.26      6.06 o 
   7   2   2       20.97       18.87      2.57 o 
   8   2   2        0.91        2.41      0.75 o 
  -6   3   2       61.06       70.83      5.25 o 
  -5   3   2      116.11      120.86      6.38 o 
  -4   3   2      214.00      205.79      7.72 o 
  -3   3   2       37.53       45.19      2.00 o 
  -2   3   2        9.94        6.82      0.71 o 
  -1   3   2      317.60      367.08      7.02 o 
   0   3   2      109.10      124.13      3.97 o 
   1   3   2      704.98      740.01     10.83 o 
   2   3   2      791.32      841.36     12.60 o 
   3   3   2        7.70        8.85      0.85 o 
   4   3   2        6.60        7.98      1.50 o 
   5   3   2       61.41       50.03      3.86 o 
   6   3   2      256.93      243.54      9.33 o 
   7   3   2      135.88      123.06      7.08 o 
  -6   4   2      139.76      143.43      7.67 o 
  -5   4   2       56.89       64.24      4.72 o 
  -3   4   2       49.94       53.29      4.26 o 
  -2   4   2      519.76      562.21     10.62 o 
  -1   4   2     1154.95     1306.40     16.52 o 
   0   4   2       59.78       79.73      3.75 o 
   1   4   2      123.31      117.21      4.72 o 
   2   4   2      203.26      234.05      7.13 o 
   3   4   2        5.89        4.45      1.13 o 
   4   4   2       23.87       23.06      2.25 o 
   5   4   2       64.71       67.40      4.72 o 
   6   4   2       53.03       49.65      4.29 o 
   7   4   2       39.30       32.33      3.59 o 
  -5   5   2       27.29       24.67      3.00 o 
  -4   5   2       21.54       28.69      2.95 o 
  -3   5   2      136.12      156.84      6.43 o 
  -2   5   2      215.67      224.40      7.40 o 
  -1   5   2      407.47      432.66     10.19 o 
   0   5   2       97.87      114.85      5.15 o 
   1   5   2      191.69      210.62      7.19 o 
   2   5   2      449.42      452.39     11.10 o 
   3   5   2       67.29       81.50      4.88 o 
   4   5   2       86.01       85.36      5.31 o 
   5   5   2       22.81       14.69      2.31 o 
   6   5   2        0.49        0.48      0.64 o 
  -4   6   2       46.13       45.85      4.08 o 
  -2   6   2        3.23        5.25      1.29 o 
  -1   6   2       11.13       11.64      1.77 o 
   0   6   2      295.21      297.97      9.38 o 
   1   6   2      561.82      592.18     13.62 o 
   2   6   2      272.37      281.77      9.54 o 
   3   6   2        8.21        7.56      1.66 o 
   4   6   2       70.46       72.98      5.25 o 
   5   6   2       83.88       76.68      5.68 o 
   6   6   2        7.47        9.49      2.14 o 
  -2   7   2       22.87       24.02      2.90 o 
  -1   7   2        4.32        3.49      1.23 o 
   0   7   2        1.70        1.72      0.97 o 
   1   7   2       57.27       56.03      4.45 o 
   2   7   2      175.52      171.53      8.10 o 
   3   7   2      100.98      101.34      6.38 o 
   4   7   2       79.21       86.60      6.17 o 
   5   7   2       34.63       34.91      4.02 o 
  -1   8   2      100.00      107.99      6.70 o 
   0   8   2       84.66       87.67      6.06 o 
   1   8   2        0.69        1.88      1.18 o 
   2   8   2        1.09        2.09      0.97 o 
   3   8   2       19.20       22.09      3.16 o 
   0  -8   3       11.18       14.75      2.36 o 
   1  -8   3        0.61        1.29      0.70 o 
  -3  -7   3       42.74       46.01      4.29 o 
  -2  -7   3        1.06        1.88      0.91 o 
  -1  -7   3      223.69      217.75      9.44 o 
   0  -7   3      373.08      370.30     12.39 o 
   1  -7   3       27.69       23.43      2.95 o 
   2  -7   3       10.30       12.49      2.04 o 
   3  -7   3       42.53       40.43      4.13 o 
   4  -7   3       22.26       18.18      2.95 o 
  -4  -6   3       10.68       10.94      1.77 o 
  -3  -6   3       84.87       88.80      5.68 o 
  -2  -6   3       27.24       24.96      2.00 o 
  -1  -6   3       15.53       16.05      1.63 o 
   0  -6   3       88.95       91.78      3.96 o 
   1  -6   3      316.96      298.19      7.28 o 
   2  -6   3      350.62      360.70     11.47 o 
   3  -6   3       76.28       71.64      5.20 o 
   4  -6   3       55.01       51.85      4.56 o 
   5  -6   3        7.14        6.43      1.55 o 
  -5  -5   3       86.00       78.23      5.68 o 
  -4  -5   3        0.30        2.57      0.78 o 
  -3  -5   3       19.95       20.70      1.39 o 
  -2  -5   3       22.56       19.93      1.65 o 
  -1  -5   3      459.97      493.32      8.59 o 
   0  -5   3      124.62      130.87      4.32 o 
   1  -5   3        7.98        8.74      1.14 o 
   2  -5   3      363.96      363.62     10.86 o 
   3  -5   3       31.15       32.09      2.24 o 
   4  -5   3       12.24        9.76      1.82 o 
   5  -5   3      260.59      213.78      9.28 o 
   6  -5   3      113.30       99.20      6.60 o 
  -5  -4   3       86.00       80.54      5.63 o 
  -4  -4   3       79.24       85.94      7.91 o 
  -3  -4   3      296.09      292.73     15.76 o 
  -2  -4   3       58.42       56.83      2.35 o 
  -1  -4   3       31.59       39.42      1.62 o 
   0  -4   3       78.35       80.14      5.17 o 
   1  -4   3        2.77        6.19      0.89 o 
   2  -4   3      432.65      375.57      8.85 o 
   3  -4   3      601.38      619.61      9.29 o 
   4  -4   3       40.41       39.89      2.33 o 
   5  -4   3        2.75        2.90      0.97 o 
   6  -4   3       10.95       14.10      2.25 o 
   7  -4   3       50.97       41.82      4.18 o 
  -6  -3   3       45.13       44.40      4.34 o 
  -5  -3   3      137.86      139.57      7.29 o 
  -4  -3   3        9.40       10.62      1.77 o 
  -3  -3   3      270.89      274.10      4.84 o 
  -2  -3   3      429.79      425.05     19.29 o 
  -1  -3   3       18.05       18.99      1.12 o 
   0  -3   3      308.04      354.30     14.59 o 
   1  -3   3      893.35      940.73     43.27 o 
   2  -3   3      354.40      335.54     27.32 o 
   3  -3   3        3.65        4.71      0.91 o 
   4  -3   3      173.41      197.17     11.56 o 
   5  -3   3      282.54      267.57      9.33 o 
   6  -3   3        0.79        1.07      0.70 o 
   7  -3   3        1.52        1.77      0.70 o 
  -6  -2   3       17.75       21.13      2.84 o 
  -5  -2   3       55.33       50.72      4.29 o 
  -4  -2   3       78.10       76.14      4.83 o 
  -3  -2   3      251.06      257.35     20.46 o 
  -2  -2   3      145.74      142.63      2.82 o 
  -1  -2   3       35.80       36.62      1.39 o 
   0  -2   3      211.77      209.15      7.67 o 
   1  -2   3      412.30      420.40      6.87 o 
   2  -2   3     1520.03     1711.54     20.43 o 
   3  -2   3      234.96      260.87      5.20 o 
   4  -2   3       54.89       49.89      3.62 o 
   5  -2   3      566.10      493.25     12.23 o 
   6  -2   3       87.65       94.75      5.68 o 
   7  -2   3        0.51        0.70      0.80 o 
   8  -2   3       10.79       14.32      2.14 o 
  -6  -1   3       71.89       76.52      5.68 o 
  -5  -1   3       31.01       34.80      3.49 o 
  -4  -1   3       22.21       21.56      2.52 o 
  -3  -1   3      485.00      518.18     12.56 o 
  -2  -1   3      138.68      135.35      3.06 o 
  -1  -1   3       24.52       37.15      1.89 o 
   0  -1   3     1297.70     1431.43    182.55 o 
   1  -1   3        7.52        5.70      0.99 o 
   2  -1   3       71.80       81.58      2.35 o 
   3  -1   3      926.54      907.79    139.44 o 
   4  -1   3      526.72      573.95     34.42 o 
   5  -1   3      264.20      254.11      8.42 o 
   6  -1   3      137.70      121.88      6.33 o 
   7  -1   3       99.77       96.95      6.11 o 
   8  -1   3       35.41       34.64      3.81 o 
  -6   0   3        5.70        7.13      1.72 o 
  -5   0   3      106.31      105.52      6.17 o 
  -4   0   3       93.65       85.74      5.04 o 
  -3   0   3      451.53      440.85     13.62 o 
  -2   0   3     1643.82     1454.87    100.40 o 
  -1   0   3      166.99      156.30      4.77 o 
   0   0   3       44.87       41.02      2.41 o 
   1   0   3        6.10       10.59      0.86 o 
   2   0   3      248.93      271.00      4.15 o 
   3   0   3      296.85      280.63      9.30 o 
   4   0   3      662.51      726.66     70.83 o 
   5   0   3      248.53      243.28      8.10 o 
   6   0   3       12.33       10.35      1.82 o 
   7   0   3       57.16       52.17      4.45 o 
   8   0   3      108.18      110.03      6.97 o 
  -6   1   3        7.07        7.51      1.77 o 
  -5   1   3      127.62      125.79      6.81 o 
  -4   1   3      625.51      659.64     14.53 o 
  -3   1   3      103.47       94.53      3.09 o 
  -2   1   3       18.27       14.58      1.55 o 
  -1   1   3      629.30      579.90      9.87 o 
   0   1   3     3138.02     2541.60     23.27 o 
   1   1   3      956.75      838.54     24.10 o 
   2   1   3      140.51      145.97      4.83 o 
   3   1   3       57.16       51.05      1.92 o 
   4   1   3      253.50      266.33      8.74 o 
   5   1   3       13.29       12.28      1.82 o 
   6   1   3      270.94      236.84      8.85 o 
   7   1   3       75.91       73.46      5.25 o 
   8   1   3       46.48       45.74      4.34 o 
  -6   2   3       15.98       19.09      2.84 o 
  -5   2   3        0.38        0.32      0.86 o 
  -4   2   3        1.51        1.66      0.91 o 
  -3   2   3       87.48       78.02      3.91 o 
  -2   2   3      681.29      673.85     11.74 o 
  -1   2   3      533.98      623.82     41.37 o 
   0   2   3     1644.07     1801.49    122.74 o 
   1   2   3      459.21      499.02     28.55 o 
   2   2   3       23.70       22.62      1.29 o 
   3   2   3     1082.84     1104.08     27.53 o 
   4   2   3      148.80      138.22      4.48 o 
   5   2   3        0.60        0.43      0.64 o 
   6   2   3       59.67       57.37      4.40 o 
   7   2   3       18.35       15.82      2.36 o 
   8   2   3        7.01        6.92      1.55 o 
  -6   3   3       58.99       65.10      5.42 o 
  -5   3   3      227.02      253.46      9.97 o 
  -4   3   3        4.00        3.70      1.29 o 
  -3   3   3      125.07      129.76      5.52 o 
  -2   3   3      275.70      289.71      8.15 o 
  -1   3   3      165.44      188.40      3.75 o 
   0   3   3       47.55       44.71      2.44 o 
   1   3   3      893.54      977.70     45.87 o 
   2   3   3      607.54      714.78      8.47 o 
   3   3   3      339.03      351.62     10.67 o 
   4   3   3       60.05       61.41      6.76 o 
   5   3   3       82.95       81.13      4.99 o 
   6   3   3      112.81      113.30      6.38 o 
   7   3   3       19.48       19.25      2.73 o 
  -5   4   3      116.49      115.98      6.86 o 
  -3   4   3       23.58       25.20      2.63 o 
  -2   4   3       56.19       56.62      3.86 o 
  -1   4   3      119.81      130.29     11.90 o 
   0   4   3        2.00        6.00      1.45 o 
   1   4   3       30.14       28.04      1.68 o 
   2   4   3      302.05      333.43      8.45 o 
   3   4   3      486.35      528.28      8.05 o 
   4   4   3       75.07       83.63     17.19 o 
   5   4   3       25.48       28.10      3.06 o 
   6   4   3       64.78       60.64      4.83 o 
   7   4   3        6.33        6.92      1.66 o 
  -5   5   3       71.84       74.42      5.63 o 
  -3   5   3      215.87      215.61      8.47 o 
  -2   5   3      137.92      136.79      6.60 o 
  -1   5   3        0.77        1.38      0.53 o 
   0   5   3       89.29       93.26      3.42 o 
   1   5   3      580.62      613.06     12.12 o 
   2   5   3       50.28       50.26      2.58 o 
   3   5   3       10.41       12.05      2.06 o 
   4   5   3       75.76       83.21      7.64 o 
   5   5   3       40.35       39.04      3.81 o 
   6   5   3       32.35       34.53      3.75 o 
  -3   6   3       33.20       35.12      3.59 o 
  -2   6   3      333.18      326.92     11.21 o 
  -1   6   3      174.42      170.08      7.88 o 
   0   6   3        8.80       10.40      1.66 o 
   1   6   3      230.64      247.19      8.58 o 
   2   6   3       86.36       98.18      5.52 o 
   3   6   3        2.51        2.86      0.68 o 
   4   6   3       85.65       88.12      3.84 o 
   5   6   3       93.85       93.84      6.27 o 
   6   6   3       27.64       30.35      3.75 o 
  -2   7   3       23.10       27.40      3.43 o 
   0   7   3       10.51       12.87      2.04 o 
   1   7   3       21.91       27.24      3.00 o 
   2   7   3       82.69       94.53      5.90 o 
   3   7   3      166.52      172.85      5.84 o 
   4   7   3       95.65      100.27      6.60 o 
   1   8   3       38.10       39.25      4.02 o 
   2   8   3       15.25       19.20      2.79 o 
  -1  -7   4       61.67       58.63      5.34 o 
   0  -7   4      107.65      102.34      4.66 o 
   1  -7   4      136.48      125.11     11.66 o 
   2  -7   4        6.77       10.24      1.93 o 
   3  -7   4        7.54        9.17      1.93 o 
  -2  -6   4       52.95       61.63      3.29 o 
  -1  -6   4      110.29      108.16      4.93 o 
   0  -6   4        7.12        7.30      1.10 o 
   1  -6   4      127.91      117.64      6.06 o 
   2  -6   4      355.56      345.59     25.15 o 
   3  -6   4      223.14      220.56      6.63 o 
   4  -6   4       40.57       41.18      4.08 o 
   5  -6   4        1.88        2.47      1.18 o 
  -4  -5   4       39.23       39.89      3.59 o 
  -2  -5   4        6.70        9.24      1.13 o 
  -1  -5   4      196.79      192.75      9.22 o 
   0  -5   4       43.76       39.25      2.43 o 
   1  -5   4       11.49       11.67      1.31 o 
   2  -5   4       97.55      102.18      9.38 o 
   3  -5   4      319.29      316.16      7.41 o 
   4  -5   4      294.86      286.37     16.81 o 
   5  -5   4       72.39       77.75      3.73 o 
   6  -5   4       42.99       43.49      4.40 o 
  -5  -4   4       91.45      103.49      6.60 o 
  -4  -4   4      173.84      181.99      8.20 o 
  -3  -4   4      120.77      112.28      5.79 o 
  -2  -4   4       12.46       13.90      1.02 o 
  -1  -4   4        1.11        1.15      0.45 o 
   0  -4   4        9.69       10.69      1.15 o 
   1  -4   4      290.20      318.50     29.33 o 
   2  -4   4      274.46      293.90     12.57 o 
   3  -4   4       10.97       11.59      1.25 o 
   4  -4   4       85.18       77.87      3.86 o 
   5  -4   4       91.57       93.74      6.38 o 
   6  -4   4      125.60      120.32      7.13 o 
   7  -4   4       77.29       69.55      5.63 o 
  -5  -3   4       10.94       10.56      1.88 o 
  -4  -3   4       34.42       37.70      3.59 o 
  -3  -3   4      172.27      166.29      4.75 o 
  -2  -3   4      494.40      491.67     46.14 o 
  -1  -3   4      849.73      917.01     47.07 o 
   0  -3   4        4.01        4.48      0.68 o 
   1  -3   4        1.30        0.91      0.40 o 
   2  -3   4       53.19       49.80      2.39 o 
   3  -3   4        5.91        5.36      0.81 o 
   4  -3   4      183.16      175.41      7.10 o 
   5  -3   4      295.21      310.14     14.10 o 
   6  -3   4       64.73       64.99      4.99 o 
   7  -3   4       10.22        9.33      1.88 o 
  -5  -2   4        1.23        1.45      0.80 o 
  -4  -2   4       27.71       24.67      2.84 o 
  -3  -2   4      503.22      506.36     10.99 o 
  -2  -2   4      234.75      255.45      5.42 o 
  -1  -2   4      337.92      381.67     16.11 o 
   0  -2   4      334.63      333.92     14.65 o 
   1  -2   4      263.93      270.19      6.40 o 
   2  -2   4      433.52      452.14      6.73 o 
   3  -2   4       65.15       70.56      2.71 o 
   4  -2   4      114.70      121.82      3.75 o 
   5  -2   4       40.83       41.82      3.54 o 
   6  -2   4       26.79       29.76      3.22 o 
   7  -2   4       62.79       50.78      4.56 o 
  -6  -1   4       31.32       32.28      3.70 o 
  -5  -1   4       16.78       16.30      2.47 o 
  -4  -1   4        5.69        5.25      1.29 o 
  -3  -1   4      130.96      121.08      3.82 o 
  -2  -1   4       61.72       62.40      2.61 o 
  -1  -1   4      144.67      139.37     10.48 o 
   0  -1   4      602.86      591.29     99.49 o 
   1  -1   4     1073.39     1076.58    101.15 o 
   2  -1   4      319.95      322.81      5.22 o 
   3  -1   4        0.96        3.24      1.90 o 
   4  -1   4      323.59      376.77     20.08 o 
   5  -1   4      146.15      116.46      5.79 o 
   6  -1   4        9.91        8.63      1.72 o 
   7  -1   4      125.67      111.69      6.70 o 
   8  -1   4       49.59       53.30      4.83 o 
  -6   0   4       18.03       23.81      3.38 o 
  -5   0   4       18.53       17.16      2.52 o 
  -4   0   4      129.85      145.04      7.08 o 
  -3   0   4      106.08      105.56      5.68 o 
  -2   0   4       28.73       27.11      1.76 o 
  -1   0   4      366.97      326.23      8.15 o 
   0   0   4      662.51      546.61     10.51 o 
   1   0   4       30.23       29.79      3.08 o 
   2   0   4      218.68      244.41      9.65 o 
   3   0   4       76.09       64.11      2.35 o 
   4   0   4      236.37      230.54     26.49 o 
   5   0   4      216.85      215.98      7.77 o 
   6   0   4       17.05       17.16      2.41 o 
   7   0   4       59.20       59.30      4.83 o 
   8   0   4       48.13       47.35      4.61 o 
  -6   1   4       98.38      114.53      7.51 o 
  -5   1   4       38.48       38.61      3.97 o 
  -4   1   4       47.68       46.65      4.02 o 
  -3   1   4      268.21      243.56     15.07 o 
  -2   1   4        5.82        4.08      1.02 o 
  -1   1   4      209.95      189.71      6.27 o 
   0   1   4     1588.88     1355.73     17.64 o 
   1   1   4      120.71      127.47     10.19 o 
   2   1   4       44.46       42.90      1.75 o 
   3   1   4       84.47       66.08      2.41 o 
   4   1   4       21.86       20.53      1.38 o 
   5   1   4       32.24       31.74      2.95 o 
   6   1   4       75.19       65.04      4.66 o 
   7   1   4      101.89      102.84      6.38 o 
   8   1   4       10.59       12.71      2.31 o 
  -5   2   4      113.12      118.93      7.13 o 
  -4   2   4       31.75       27.19      3.11 o 
  -3   2   4      167.78      146.06      6.01 o 
  -2   2   4      497.66      485.80     10.94 o 
  -1   2   4      198.14      201.61      6.81 o 
   0   2   4       15.98       12.87      1.72 o 
   1   2   4       38.22       35.05      2.12 o 
   2   2   4     1373.53     1331.75     23.62 o 
   3   2   4      996.95      961.92     14.29 o 
   4   2   4       66.69       69.88      2.69 o 
   5   2   4        1.12        2.20      0.91 o 
   6   2   4       12.64       14.48      2.20 o 
   7   2   4       34.09       37.86      3.86 o 
   8   2   4       34.14       29.65      3.65 o 
  -5   3   4      198.01      203.65      9.60 o 
  -4   3   4      135.44      131.91      7.19 o 
  -3   3   4       12.80       10.08      1.66 o 
  -2   3   4       38.48       34.26      3.00 o 
  -1   3   4      301.74      284.46      8.63 o 
   0   3   4      815.22      817.28     14.69 o 
   1   3   4       90.69       92.03      6.25 o 
   2   3   4      405.04      457.73     17.53 o 
   3   3   4      347.32      362.78      6.37 o 
   4   3   4       27.29       26.58      1.76 o 
   5   3   4      229.02      221.51      8.36 o 
   6   3   4       90.44       78.18      5.31 o 
   7   3   4        2.41        5.04      1.45 o 
  -3   4   4      277.66      270.46      9.38 o 
  -2   4   4      128.44      136.03      6.49 o 
  -1   4   4       21.99       21.34      2.52 o 
   0   4   4       27.68       28.85      2.84 o 
   1   4   4       34.36       41.73      4.50 o 
   2   4   4      111.71      112.94      3.63 o 
   3   4   4      245.18      229.57     18.28 o 
   4   4   4      101.67       99.44      3.66 o 
   5   4   4      174.86      173.57      7.72 o 
   6   4   4       84.88       79.14      5.58 o 
   7   4   4        9.62       11.47      2.14 o 
  -3   5   4      102.11      102.63      6.11 o 
  -2   5   4      588.45      626.82     15.28 o 
  -1   5   4       57.12       55.66      4.34 o 
   0   5   4        6.98        7.51      1.55 o 
   1   5   4       21.65       27.47      2.28 o 
   2   5   4       73.38       75.46      3.24 o 
   3   5   4       21.28       21.91      1.74 o 
   4   5   4       17.92       19.76      2.28 o 
   5   5   4      122.16      116.09      6.65 o 
   6   5   4       44.30       42.09      4.18 o 
  -3   6   4       81.72       76.95      5.63 o 
  -2   6   4      119.79      127.08      7.24 o 
  -1   6   4      174.68      173.73      8.31 o 
   0   6   4      177.09      174.16      8.20 o 
   1   6   4       27.19       29.87      3.22 o 
   2   6   4       13.70       14.16      1.48 o 
   3   6   4       44.63       41.65      3.73 o 
   4   6   4        9.83       10.01      1.23 o 
   5   6   4       28.53       30.72      3.54 o 
  -1   7   4        0.64        0.59      0.91 o 
   0   7   4      253.47      256.04     10.78 o 
   1   7   4      312.32      298.72     11.47 o 
   2   7   4        8.80        9.62      1.28 o 
   3   7   4       13.91       15.74      1.63 o 
   4   7   4       29.72       31.07      2.36 o 
   1  -7   5        1.41        1.69      0.58 o 
  -2  -6   5       39.40       41.82      4.18 o 
  -1  -6   5       32.05       23.70      3.11 o 
   0  -6   5       83.03       87.72      4.07 o 
   1  -6   5       88.41       88.98     10.38 o 
   2  -6   5       42.53       44.23      2.92 o 
   3  -6   5       63.86       62.25      3.54 o 
   4  -6   5       15.56       17.27      2.47 o 
  -2  -5   5      111.67      106.33      6.27 o 
  -1  -5   5      159.27      163.11      7.83 o 
   0  -5   5       73.42       83.44      4.02 o 
   1  -5   5       12.77       13.51      1.44 o 
   2  -5   5       18.13       22.77      1.91 o 
   3  -5   5      160.91      156.68      7.67 o 
   4  -5   5      107.07       98.50      4.32 o 
   5  -5   5      143.15      160.60      8.87 o 
  -4  -4   5       30.59       33.08      3.38 o 
  -2  -4   5       96.41       99.84      5.74 o 
  -1  -4   5        8.26        8.79      1.66 o 
   0  -4   5       21.69       22.96      1.72 o 
   1  -4   5      176.35      177.16     14.77 o 
   2  -4   5       73.03       71.94      6.81 o 
   3  -4   5       91.44       87.96      3.71 o 
   4  -4   5       19.27       18.61      1.72 o 
   5  -4   5       49.65       56.74      3.11 o 
   6  -4   5      193.93      188.74      9.17 o 
  -4  -3   5       17.54       20.43      2.63 o 
  -3  -3   5       63.68       64.93      4.56 o 
  -2  -3   5      508.37      533.47     23.14 o 
  -1  -3   5      159.92      146.17      6.60 o 
   0  -3   5        3.80        3.81      1.18 o 
   1  -3   5       75.18       73.74      2.95 o 
   2  -3   5       35.93       33.33      2.36 o 
   3  -3   5       38.04       40.49      2.33 o 
   4  -3   5       60.12       67.15      3.13 o 
   5  -3   5       37.79       42.75      2.56 o 
   6  -3   5       43.34       35.23      3.70 o 
   7  -3   5       24.75       23.59      3.22 o 
  -5  -2   5       38.53       37.96      3.97 o 
  -4  -2   5       65.70       60.43      4.77 o 
  -3  -2   5        7.89        8.53      1.55 o 
  -2  -2   5       65.34       67.46      3.01 o 
  -1  -2   5      273.27      259.69     12.65 o 
   0  -2   5      514.70      550.85     39.01 o 
   1  -2   5      858.03      973.10     85.47 o 
   2  -2   5       77.08       80.06      3.70 o 
   3  -2   5        3.97        3.68      0.66 o 
   4  -2   5        1.12        1.36      0.45 o 
   5  -2   5       19.78       22.30      1.70 o 
   6  -2   5       80.83       88.63      5.74 o 
   7  -2   5       20.75       24.02      3.11 o 
  -5  -1   5        0.92        0.00      0.59 o 
  -4  -1   5       33.81       33.83      3.54 o 
  -3  -1   5       36.73       35.10      2.31 o 
  -2  -1   5       46.35       45.38      2.45 o 
  -1  -1   5      196.92      179.52     11.72 o 
   0  -1   5      427.05      362.47      9.65 o 
   1  -1   5      836.76      745.27     13.94 o 
   2  -1   5       88.95       81.46      7.88 o 
   3  -1   5      172.01      176.36      4.39 o 
   4  -1   5      438.70      433.82     46.33 o 
   5  -1   5       20.81       21.85      3.51 o 
   6  -1   5        2.65        3.27      1.13 o 
   7  -1   5        9.53        9.76      1.88 o 
  -5   0   5        0.64        1.29      0.97 o 
  -4   0   5       77.64       81.40      5.63 o 
  -3   0   5      103.06      104.26      4.42 o 
  -2   0   5       14.35       17.51      1.54 o 
  -1   0   5        1.14        1.39      0.80 o 
   0   0   5        3.34        3.16      1.07 o 
   1   0   5      452.56      416.42     10.13 o 
   2   0   5      635.49      587.96     48.79 o 
   3   0   5      435.82      465.21     14.21 o 
   4   0   5      411.52      466.40      8.23 o 
   5   0   5       19.89       18.18      2.25 o 
   6   0   5       13.89       13.41      2.09 o 
   7   0   5       24.46       24.93      3.06 o 
   8   0   5       16.61       17.21      2.73 o 
  -5   1   5      129.19      141.50      8.10 o 
  -4   1   5      188.96      182.90      8.63 o 
  -3   1   5       16.12       16.74      1.63 o 
  -2   1   5        0.81        3.00      1.02 o 
  -1   1   5      227.04      190.08      7.02 o 
   0   1   5       46.19       32.49      2.90 o 
   1   1   5       21.94       24.29      2.47 o 
   2   1   5       67.83       60.33      2.21 o 
   3   1   5      118.98      129.57      5.55 o 
   4   1   5      224.23      231.74      5.18 o 
   5   1   5       38.72       32.49      3.00 o 
   6   1   5      124.90      120.38      6.49 o 
   7   1   5       97.89       86.28      5.90 o 
   8   1   5        1.36        2.31      1.18 o 
  -5   2   5       57.88       64.77      5.68 o 
  -4   2   5      306.66      332.71     12.01 o 
  -3   2   5      169.43      149.41      4.96 o 
  -2   2   5       37.20       33.03      3.11 o 
  -1   2   5      282.91      272.39      8.74 o 
   0   2   5       88.98       78.45      4.61 o 
   1   2   5       12.92       14.32      1.93 o 
   2   2   5       90.07       75.50      4.34 o 
   3   2   5      160.50      158.40      4.11 o 
   4   2   5      186.10      194.73      4.85 o 
   5   2   5        8.12        8.31      1.55 o 
   6   2   5        9.79       11.64      1.98 o 
   7   2   5       53.04       59.25      4.88 o 
  -4   3   5       14.04       13.51      2.41 o 
  -3   3   5       93.47       75.34      4.93 o 
  -2   3   5      198.15      169.39      7.35 o 
  -1   3   5      486.94      475.34     12.23 o 
   0   3   5      151.83      141.77      6.49 o 
   1   3   5       65.20       58.82      4.08 o 
   2   3   5       82.65       73.57      4.50 o 
   3   3   5       12.51       10.48      1.88 o 
   4   3   5      144.59      142.61      5.68 o 
   5   3   5      188.79      183.54      7.67 o 
   6   3   5       64.39       69.55      5.04 o 
   7   3   5        2.31        3.43      1.29 o 
  -4   4   5       15.59       19.63      3.11 o 
  -3   4   5       78.57       79.73      5.36 o 
  -2   4   5      113.54      110.83      6.27 o 
  -1   4   5       70.00       70.03      4.88 o 
   0   4   5        1.94        3.43      1.13 o 
   1   4   5       56.14       58.18      4.29 o 
   2   4   5      601.93      621.08     14.21 o 
   3   4   5      121.63      111.87      3.89 o 
   4   4   5        6.19        8.06      1.05 o 
   5   4   5       22.15       24.02      2.79 o 
   6   4   5       62.48       53.83      4.56 o 
   7   4   5       65.17       57.27      5.09 o 
  -3   5   5       12.52       17.05      2.63 o 
  -2   5   5       31.60       28.47      3.32 o 
  -1   5   5      164.96      157.21      7.83 o 
   0   5   5      124.50      129.87      6.97 o 
   1   5   5       16.13       13.62      2.09 o 
   2   5   5       27.62       31.37      3.27 o 
   3   5   5        4.24        4.72      1.18 o 
   4   5   5       37.33       42.63      2.60 o 
   5   5   5       79.65       80.97      5.52 o 
   6   5   5       18.98       20.16      2.84 o 
  -2   6   5       60.46       53.03      4.88 o 
  -1   6   5       45.30       48.47      4.50 o 
   0   6   5      129.50      132.71      7.56 o 
   1   6   5       88.85       89.71      6.06 o 
   2   6   5       18.62       16.94      2.47 o 
   3   6   5        0.67        1.88      0.59 o 
   4   6   5       18.26       19.64      1.78 o 
   5   6   5       56.15       61.29      5.09 o 
   0   7   5       64.39       60.91      5.42 o 
   1   7   5      129.88      116.84      7.29 o 
   2   7   5      113.05      122.47      7.45 o 
   3   7   5       17.29       18.12      2.63 o 
   0  -6   6       65.64       69.28      5.68 o 
   1  -6   6        0.78        1.93      1.02 o 
   2  -6   6       28.68       27.66      3.16 o 
   3  -6   6        3.84        3.72      0.72 o 
  -2  -5   6       70.57       67.24      5.31 o 
  -1  -5   6       56.44       54.59      4.72 o 
   0  -5   6      116.91      105.10      6.65 o 
   1  -5   6       19.01       14.48      2.41 o 
   2  -5   6       84.72       95.67      5.74 o 
   3  -5   6      135.79      146.30      5.98 o 
   4  -5   6        8.15        9.93      1.27 o 
   5  -5   6        2.95        5.28      0.90 o 
  -2  -4   6       28.17       23.32      2.90 o 
  -1  -4   6       27.43       26.86      3.11 o 
   0  -4   6      142.77      132.33      7.08 o 
   1  -4   6      274.09      256.25      9.92 o 
   2  -4   6      183.08      173.57      8.10 o 
   3  -4   6        8.03        6.03      1.66 o 
   4  -4   6        1.37        2.66      0.61 o 
   5  -4   6       77.53       81.91      3.94 o 
   6  -4   6       52.96       52.55      4.83 o 
  -2  -3   6       53.09       49.60      4.13 o 
  -1  -3   6       61.92       67.35      4.83 o 
   0  -3   6       27.20       28.20      3.11 o 
   1  -3   6        1.28        0.70      0.75 o 
   2  -3   6      152.14      136.46      6.81 o 
   3  -3   6      240.87      226.18      5.91 o 
   4  -3   6       38.16       37.95      2.44 o 
   5  -3   6       90.21      104.95      4.28 o 
   6  -3   6       11.02       12.55      2.14 o 
  -4  -2   6       22.13       19.63      2.63 o 
  -3  -2   6      128.23      139.95      7.19 o 
  -2  -2   6       55.24       55.72      2.98 o 
  -1  -2   6        4.11        3.42      0.66 o 
   0  -2   6      302.03      300.11      9.92 o 
   1  -2   6      241.69      215.07      8.31 o 
   2  -2   6        4.06        4.72      1.23 o 
   3  -2   6       57.39       57.59      2.76 o 
   4  -2   6       35.95       39.16      2.35 o 
   5  -2   6       61.06       73.55      4.91 o 
   6  -2   6       28.30       29.60      3.27 o 
   7  -2   6        4.59        6.11      1.55 o 
  -4  -1   6       28.40       29.44      3.43 o 
  -3  -1   6      113.94      121.61      6.76 o 
  -2  -1   6      267.47      259.64      6.52 o 
  -1  -1   6        1.32        1.46      0.67 o 
   0  -1   6        8.23        8.39      1.04 o 
   1  -1   6      450.56      367.73     10.62 o 
   2  -1   6      303.45      315.23      9.76 o 
   3  -1   6      123.75      155.86     12.14 o 
   4  -1   6       50.04       54.70      2.68 o 
   5  -1   6       43.57       47.15      2.57 o 
   6  -1   6        3.85        3.54      1.13 o 
   7  -1   6        6.55        6.97      1.61 o 
  -4   0   6       64.92       68.58      5.42 o 
  -3   0   6        3.13        5.36      1.34 o 
  -2   0   6       12.09       10.67      1.74 o 
  -1   0   6      112.68       95.02      5.47 o 
   0   0   6      217.81      226.06      8.31 o 
   1   0   6       39.78       34.53      3.22 o 
   2   0   6       64.58       64.02      4.29 o 
   3   0   6      429.90      456.47     11.58 o 
   4   0   6      142.32      134.35      4.18 o 
   5   0   6       78.52       88.14      3.50 o 
   6   0   6       69.10       73.08      5.09 o 
   7   0   6        6.88        8.95      1.88 o 
  -4   1   6       61.60       56.57      4.93 o 
  -3   1   6       58.32       54.75      4.61 o 
  -2   1   6       63.97       65.15      4.61 o 
  -1   1   6       43.96       47.56      3.91 o 
   0   1   6      192.47      202.90      7.94 o 
   1   1   6        9.76        8.74      1.77 o 
   2   1   6      124.99      138.39      6.38 o 
   3   1   6      194.41      195.07      7.51 o 
   4   1   6      431.64      455.16      9.46 o 
   5   1   6      109.10      120.67      4.09 o 
   6   1   6       81.17       89.22      5.63 o 
   7   1   6       29.00       29.76      3.43 o 
  -4   2   6      149.03      162.36      8.85 o 
  -3   2   6      105.95      110.73      6.86 o 
  -2   2   6      228.64      208.10      8.53 o 
  -1   2   6       35.62       34.05      3.38 o 
   0   2   6        2.25        1.34      0.80 o 
   1   2   6      174.11      152.34      6.92 o 
   2   2   6      108.05       93.14      5.31 o 
   3   2   6       22.12       24.77      2.68 o 
   4   2   6        0.59        1.39      0.49 o 
   5   2   6        7.58        9.87      1.66 o 
   6   2   6       78.01       81.29      5.36 o 
   7   2   6       51.12       51.05      4.56 o 
  -3   3   6        2.25        5.90      1.45 o 
  -2   3   6      149.23      146.49      7.40 o 
  -1   3   6      574.11      493.25     13.57 o 
   0   3   6      170.14      164.02      7.61 o 
   1   3   6       22.50       25.20      2.84 o 
   2   3   6       33.91       28.69      3.00 o 
   3   3   6       73.17       86.97      5.25 o 
   4   3   6        3.96        4.45      1.07 o 
   5   3   6        5.42        4.83      1.23 o 
   6   3   6       88.10       93.89      5.95 o 
   7   3   6        9.27       10.67      2.14 o 
  -3   4   6        0.32        2.36      1.13 o 
  -2   4   6       24.13       21.61      2.90 o 
  -1   4   6       68.39       55.60      4.66 o 
   0   4   6      163.09      153.62      7.72 o 
   1   4   6      334.02      305.69     10.72 o 
   2   4   6      101.35       85.31      5.52 o 
   3   4   6       52.07       52.39      4.24 o 
   4   4   6       31.62       33.57      3.27 o 
   5   4   6        1.29        1.77      0.86 o 
   6   4   6       27.20       36.09      3.70 o 
  -2   5   6       60.39       56.89      5.04 o 
  -1   5   6       42.96       40.22      4.13 o 
   0   5   6        0.54        1.61      1.07 o 
   1   5   6       82.88       83.54      5.79 o 
   2   5   6      103.55       90.40      5.95 o 
   3   5   6       29.65       29.76      3.27 o 
   4   5   6       91.63       91.48      5.84 o 
   0   6   6        5.12        5.68      1.61 o 
   1   6   6       62.82       66.92      5.36 o 
   2   6   6       77.73       74.37      5.63 o 
   3   6   6       15.22       14.53      2.25 o 
   4   6   6       10.14       11.64      1.82 o 
   1  -5   7       41.60       44.24      4.56 o 
   2  -5   7       74.36       65.52      5.47 o 
   3  -5   7       26.89       26.97      3.38 o 
  -1  -4   7      126.10      137.80      7.83 o 
   0  -4   7       61.66       57.37      4.99 o 
   1  -4   7       42.10       43.16      4.29 o 
   2  -4   7      140.95      127.08      7.40 o 
   3  -4   7       38.72       28.53      3.38 o 
   4  -4   7       54.81       59.25      4.93 o 
   5  -4   7       53.19       63.92      5.09 o 
  -2  -3   7        0.94        3.97      1.50 o 
  -1  -3   7       16.55       20.00      2.73 o 
   0  -3   7        0.36        0.70      0.75 o 
   1  -3   7       48.81       46.33      4.29 o 
   2  -3   7      242.98      237.16      9.76 o 
   3  -3   7      138.06      143.06      7.51 o 
   4  -3   7       74.87       86.92      5.74 o 
   5  -3   7       33.74       36.03      2.54 o 
  -2  -2   7       78.08       89.39      5.90 o 
  -1  -2   7       29.10       31.80      3.43 o 
   0  -2   7       12.87        9.65      1.88 o 
   1  -2   7       33.83       43.54      4.02 o 
   2  -2   7       20.58       18.34      2.52 o 
   3  -2   7        7.28        7.13      1.50 o 
   4  -2   7       68.65       78.12      5.31 o 
   5  -2   7      207.34      224.33      6.35 o 
   6  -2   7       49.88       54.00      4.56 o 
  -3  -1   7       97.76      101.34      6.54 o 
  -2  -1   7       61.09       61.83      3.37 o 
  -1  -1   7      163.25      192.83      5.80 o 
   0  -1   7       82.58       80.16      5.42 o 
   1  -1   7        3.70        2.04      1.02 o 
   2  -1   7       58.23       54.32      4.34 o 
   3  -1   7       54.84       50.08      4.13 o 
   4  -1   7       28.35       32.98      3.32 o 
   5  -1   7       44.01       55.60      4.24 o 
   6  -1   7        5.65        5.20      1.29 o 
  -3   0   7      148.24      166.60      8.63 o 
  -2   0   7       30.92       35.88      2.54 o 
  -1   0   7       35.95       39.25      2.60 o 
   0   0   7      383.66      373.84     11.80 o 
   1   0   7       72.91       74.21      5.15 o 
   2   0   7        7.47        7.67      1.61 o 
   3   0   7       70.53       68.04      4.83 o 
   4   0   7       96.20      108.31      6.06 o 
   5   0   7       38.88       49.60      3.97 o 
   6   0   7        2.21        1.45      0.80 o 
  -3   1   7       16.75       18.02      2.63 o 
  -2   1   7       43.96       44.15      3.99 o 
  -1   1   7       18.70       22.20      2.90 o 
   0   1   7       84.43       67.72      5.04 o 
   1   1   7      126.04      115.71      6.49 o 
   2   1   7      119.05      125.26      6.65 o 
   3   1   7       27.26       24.24      2.84 o 
   4   1   7       23.54       20.80      2.57 o 
   5   1   7       93.47       97.80      5.63 o 
   6   1   7       34.52       37.64      3.59 o 
  -2   2   7        1.97        2.90      1.23 o 
  -1   2   7       93.05       97.11      6.22 o 
   0   2   7      145.80      141.02      7.40 o 
   1   2   7        7.24        7.40      1.66 o 
   2   2   7       79.61       80.86      5.42 o 
   3   2   7       92.64       91.10      5.68 o 
   4   2   7        3.81        6.11      1.29 o 
   5   2   7       11.69       12.71      1.88 o 
  -2   3   7      112.45      103.70      6.70 o 
  -1   3   7       70.54       71.10      5.47 o 
   0   3   7      107.82      111.69      6.76 o 
   1   3   7        4.37        4.77      1.34 o 
   2   3   7        2.21        2.73      1.02 o 
   3   3   7      142.85      131.16      7.02 o 
   4   3   7       65.77       57.75      4.50 o 
  -1   4   7        7.78        9.06      2.09 o 
   0   4   7       36.43       36.14      3.97 o 
   1   4   7      238.03      200.33      9.33 o 
   2   4   7      190.07      182.63      8.74 o 
   3   4   7       21.60       25.36      3.06 o 
   4   4   7        0.23        1.07      0.54 o 
   0   5   7        7.40        8.26      2.04 o 
   1   5   7       18.86       19.20      2.79 o 
   2   5   7       84.16       83.59      6.06 o 
   3   5   7      120.31      120.54      7.29 o 
   4   5   7       24.39       21.29      2.79 o 
   0  -3   8        0.70        1.34      1.07 o 
   1  -3   8       47.14       46.27      4.61 o 
   2  -3   8       87.81       85.52      6.22 o 
   3  -3   8       57.26       55.12      4.93 o 
   4  -3   8       28.59       29.76      3.32 o 
   0  -2   8        6.91        8.15      1.88 o 
   1  -2   8        1.44        2.20      1.07 o 
   2  -2   8        0.83        2.36      0.91 o 
   3  -2   8       16.60       20.43      2.79 o 
   4  -2   8      141.28      172.44      8.58 o 
   5  -2   8       51.83       63.38      4.99 o 
  -1  -1   8       11.28       10.94      2.25 o 
   0  -1   8       47.88       49.87      4.66 o 
   1  -1   8      152.58      162.58      8.36 o 
   2  -1   8       33.08       29.17      3.32 o 
   3  -1   8        5.45        4.72      1.23 o 
   4  -1   8        4.41        6.81      1.39 o 
   5  -1   8        6.34        5.42      1.23 o 
  -1   0   8      109.59      117.60      4.90 o 
   0   0   8      104.33      106.33      6.81 o 
   1   0   8      107.28      119.47      7.19 o 
   2   0   8       44.77       42.15      4.08 o 
   3   0   8        2.14        2.41      0.86 o 
   4   0   8       25.00       27.94      3.16 o 
   5   0   8        7.68        8.85      1.50 o 
  -1   1   8       83.24       93.94      6.54 o 
   0   1   8       62.59       60.11      5.09 o 
   1   1   8       33.82       36.25      3.91 o 
   2   1   8      108.86       91.74      6.17 o 
   3   1   8      101.57       92.87      6.11 o 
   4   1   8       74.33       83.49      5.68 o 
   5   1   8        6.79        7.51      1.55 o 
  -1   2   8        5.98        9.17      2.14 o 
   0   2   8       23.63       19.36      3.00 o 
   1   2   8       25.43       23.22      3.16 o 
   2   2   8       88.54       86.22      6.06 o 
   3   2   8       69.04       69.76      5.31 o 
   4   2   8       51.52       62.31      4.99 o 
   5   2   8       12.87       16.78      2.31 o 
   0   3   8        2.24        1.72      1.18 o 
   1   3   8        0.98        1.98      1.07 o 
   2   3   8       51.32       52.66      4.77 o 
   3   3   8       34.25       28.26      3.38 o 
   4   3   8       33.32       34.48      3.59 o 
   2   4   8       25.90       28.04      3.43 o 
                                                 
